# Supplementary material for: Studies in Cancer Epigenetics through a Sex and Gendered Lens: A Comprehensive Scoping Review
Source: Cancers (Basel). 2023 Aug 22;15(17):4207. doi: 10.3390/cancers15174207 (PMC10486657; doi:10.3390/cancers15174207)
Supplement: Supplementary file 1 [file cancers-15-04207-s001.zip]

Archive with 4 entries (4 files):
- Material S1.pdf
- Material S2.pdf
- Material S3.pdf
- Material S4.pdf
